# Supplementary material for: Emergence of KPC-2 and NDM-13-coproducing carbapenem-resistant hypervirulent Klebsiella pneumoniae with high-risk sequence type ST11
Source: Front Microbiol. 2025 Dec 17;16:1683102. doi: 10.3389/fmicb.2025.1683102 (PMC12753936; doi:10.3389/fmicb.2025.1683102)
Supplement: Supplementary file 1 [file Table_1.XLS]

## Sheet: Table S1
Table S1. Primer sequences used in this study
Name	Sequnece (5’ –3’)
KPC-F	ATGTCACTGTATCGCCGTCT
KPC-R	TTTTCAGAGCCTTACTGCCC
NDM-F	ATGGAATTGCCCAATATTATGC
NDM-R	TCAGCGCAGCTTGTCGG
IMP-F	TGAGCAAGTTATCTGTATTC
IMP-R	TTAGTTGCTTGGTTTTGATG
OXA-48-F	GCGTGGTTAAGGATGAACAC
OXA-48-R	CATCAAGTTCAACCCAACCG
